# Supplementary material for: Mendelian Disorders in an Interstitial Cystitis/Bladder Pain Syndrome Cohort
Source: Adv Genet (Hoboken). 2022 Nov 27;4(1):2200013. doi: 10.1002/ggn2.202200013 (PMC10000272; doi:10.1002/ggn2.202200013)
Supplement: Supplementary file 2 — Supplemental Table 1 [file GGN2-4-2200013-s002.xlsx]

## Sheet: Sheet1
Chrom	POS	REF	alt	gene_symbol	max_consequence	carrier_count	AF	pVal_Fisher_mm	ref_case_count	het_case_count	hom_case_count	ref_ctrl_count	het_ctrl_count	hom_ctrl_count	gnomad_af_max	max_AF
chr1	160249857	T	C	DCAF8	splice_region_variant	2	0.0047393	1	85	1	0	89	1	0	0.0153687	0.0153687
chr12	110734406	A	G	ATP2A2	missense_variant	3	0.007109	1	85	1	0	88	2	0	0.0187	0.0186704
chr19	46268881	C	T	SIX5	missense_variant	1	0.0023697	0.49	85	1	0	90	0	0	0.000164	0.005
chr19	46269046	G	A	SIX5	missense_variant	1	0.0023697	1	86	0	0	89	1	0	0.000301	0.001
chr19	46269680	G	A	SIX5	missense_variant	1	0.002381	1	86	0	0	88	1	0	1.11e-05	1.11e-05
chr19	46269896	G	A	SIX5	missense_variant	1	0.0024272	1	85	1	0	85	0	0	9.92e-05	9.92e-05
chr19	46271371	C	T	SIX5	splice_acceptor_variant	2	0.0047847	0.24	84	2	0	88	0	0	0.00441	0.005
chr3	130649377	G	A	ATP2C1	splice_region_variant	2	0.0047393	0.24	84	2	0	90	0	0	0.00469	0.0086
chr3	130672752	A	G	ATP2C1	missense_variant	1	0.0023697	1	86	0	0	89	1	0	8.81e-06	8.81e-06
chr3	130686004	T	A	ATP2C1	missense_variant	1	0.0023697	0.49	85	1	0	90	0	0	0.000695	0.000695
chr3	130686214	C	T	ATP2C1	missense_variant	1	0.0047393	0.49	85	1	0	90	0	0	5.78e-05	5.78e-05
chr3	130698145	G	C	ATP2C1	missense_variant	1	0.0023697	0.49	85	1	0	90	0	0	0.0166426	0.0219
chr3	130711783	G	A	ATP2C1	missense_variant	1	0.002381	0.49	85	1	0	89	0	0	0.00183273	0.005
chr4	71508324	A	T	ENAM	missense_variant	1	0.0023697	0.49	85	1	0	90	0	0	0.00333	0.005
chr4	71508402	T	TAG	ENAM	frameshift_variant	1	0.0023697	0.49	85	1	0	90	0	0	0.000495	0.000495
chr4	71508539	G	A	ENAM	missense_variant	1	0.0023697	0.49	85	1	0	90	0	0	0.0186	0.0186
chr4	71509458	C	A	ENAM	missense_variant	1	0.0023697	1	86	0	0	89	1	0	0.000676	0.000676
chr4	71509821	C	A	ENAM	missense_variant	1	0.0047393	0.49	85	1	0	90	0	0	null	null
chr4	71510463	G	A	ENAM	missense_variant	3	0.007109	0.62	84	2	0	89	1	0	0.0133519	0.019
