# Supplementary material for: Mendelian Disorders in an Interstitial Cystitis/Bladder Pain Syndrome Cohort
Source: Adv Genet (Hoboken). 2022 Nov 27;4(1):2200013. doi: 10.1002/ggn2.202200013 (PMC10000272; doi:10.1002/ggn2.202200013)
Supplement: Supplementary file 3 — Supplemental Table 2 [file GGN2-4-2200013-s003.xlsx]

## Sheet: Sheet1
Chrom	POS	REF	alt	gene symbol	max consequence	carrier count	protein change	Varsome ACMG interp	ACMG criteria
chr1	160249857	T	C	DCAF8	splice_region_variant	2	chr1-160249857-T-C	B	BP6:Strong
									Using strength Strong because ClinVar classifies this variant as Benign, 2 stars (multiple consistent, 4 submissions), associated with Allhighlypenetrant, Peroxisome Biogenesis Disorder 12A and Peroxisome Biogenesis Disorder 12A (Zellweger).
									BS1:Strong
									GnomAD exomes allele frequency = 0.00471 is greater than 0.00028 (threshold derived from the 101 clinically reported variants in gene PEX19) (good gnomAD exomes coverage = 98.1).
									BS2: Strong
									Observed in healthy adults: gnomAD genomes homozygous allele count = 3 is greater or equal to 3 for recessive gene PEX19 (good gnomAD genomes coverage = 31.9).
									BP4:Supporting
									Benign computational verdict based on 1 benign prediction from DANN vs no pathogenic predictions and the position is not highly conserved (phyloP100way = -0.043 is less than 7.2).
chr12	110734406	A	G	ATP2A2	missense_variant	3	chr12-110734406-A-G (ATP2A2:p.E109=)	B	BP6: Strong
									Using strength Strong because ClinVar classifies this variant as Benign, 2 stars (multiple consistent, 7 submissions), associated with Allhighlypenetrant, Darier Disease, Darier'S Disease and Keratosis Follicularis.
									BS1: Strong
									GnomAD exomes allele frequency = 0.00749 is greater than 0.0001 (threshold derived from the 251 clinically reported variants in gene ATP2A2) (good gnomAD exomes coverage = 94.7).
									BS2: Strong
									Observed in healthy adults: gnomAD genomes allele count = 213 is greater than 5 for dominant gene ATP2A2 (good gnomAD genomes coverage = 31.3).
									BP7: Supporting
									Synonymous variant (in transcript NM_170665.4), not predicted splicing (variant is 3 BPs from the splice-site and not found in scSNV), and the position is not highly conserved (phyloP100way = 2.33 is less than 7.2).
chr19	46268881	C	T	SIX5	missense_variant	1	chr19-46268881-C-T (SIX5:p.D700N)	LB	BS2:Strong
									Observed in healthy adults: gnomAD exomes allele count = 23 is greater than 5 for dominant gene SIX5 (good gnomAD exomes coverage = 90.3).
chr19	46269046	G	A	SIX5	missense_variant	1	chr19-46269046-G-A (SIX5:p.P645S)	B	BS1: Strong
									GnomAD exomes European (non-Finnish) allele frequency = 0.000316 is greater than 0.000215 (threshold derived from the 85 clinically reported variants in gene SIX5) (good gnomAD exomes coverage = 77.9).
									BS2: Strong
									Observed in healthy adults: gnomAD exomes allele count = 38 is greater than 5 for dominant gene SIX5 (good gnomAD exomes coverage = 77.9).
									BP4: Supporting
									Benign computational verdict based on 11 benign predictions from BayesDel_addAF, DANN, DEOGEN2, EIGEN, FATHMM-MKL, LIST-S2, MVP, MutationAssessor, MutationTaster, PrimateAI and SIFT vs 1 pathogenic prediction from M-CAP and the position is not highly conserved (phyloP100way = 0.679 is less than 7.2).
chr19	46269680	G	A	SIX5	missense_variant	1	chr19-46269680-G-A (SIX5:p.P513S)	VUS	PM2: Supporting
									Using strength Supporting because The variant doesn't alter the protein length (missense) and the position is not moderately conserved (phyloP100way = 1.39 is less than 6.8).
									GnomAD genomes allele count = 1 is less than 5 for AD gene SIX5 (good gnomAD genomes coverage = 32.3).
									BP4:Supporting
									Benign computational verdict based on 9 benign predictions from BayesDel_addAF, DEOGEN2, EIGEN, FATHMM-MKL, LIST-S2, MVP, MutationAssessor, PrimateAI and SIFT vs 2 pathogenic predictions from M-CAP and MutationTaster (and 1 uncertain prediction from DANN) and the position is not highly conserved (phyloP100way = 1.39 is less than 7.2).
chr19	46269896	G	A	SIX5	missense_variant	1	chr19-46269896-G-A (SIX5:p.P441S)	VUS	PM2:Supporting
									Using strength Supporting because The variant doesn't alter the protein length (missense) and the position is not moderately conserved (phyloP100way = -0.039 is less than 6.8).
									Variant not found in gnomAD genomes (good gnomAD genomes coverage = 32.9).
									BP4:Supporting
									Benign computational verdict based on 11 benign predictions from BayesDel_addAF, DANN, DEOGEN2, EIGEN, FATHMM-MKL, LIST-S2, MVP, MutationAssessor, MutationTaster, PrimateAI and SIFT vs 1 pathogenic prediction from M-CAP and the position is not highly conserved (phyloP100way = -0.039 is less than 7.2).
chr19	46271371	C	T	SIX5	splice_acceptor_variant	2	chr19-46271371-C-T (SIX5:p.Q244=)	B	BP6:Strong
									Using strength Strong because ClinVar classifies this variant as Benign, 2 stars (multiple consistent, 6 submissions), associated with Allhighlypenetrant.
									BS1: Strong
									GnomAD exomes allele frequency = 0.00307 is greater than 0.000215 (threshold derived from the 85 clinically reported variants in gene SIX5) (good gnomAD exomes coverage = 46.3).
									BS2: Strong
									Observed in healthy adults: gnomAD genomes allele count = 72 is greater than 5 for dominant gene SIX5 (good gnomAD genomes coverage = 33.2).
									BP7: Supporting
									Synonymous variant (in transcript NM_175875.5), not predicted splicing (variant is 72 BPs from the splice-site and not found in scSNV), and the position is not highly conserved (phyloP100way = 1.21 is less than 7.2).
chr3	130649377	G	A	ATP2C1	splice_region_variant	2	chr3-130649377-G-A	B	BS1: Strong
									GnomAD exomes allele frequency = 0.0033 is greater than 0.0001 (threshold derived from the 135 clinically reported variants in gene ATP2C1) (good gnomAD exomes coverage = 75.3).
									BS2: Strong
									Observed in healthy adults: gnomAD genomes allele count = 90 is greater than 5 for dominant gene ATP2C1 (good gnomAD genomes coverage = 32.3).
									BP6: Moderate
									Using strength Moderate because ClinVar classifies this variant as Benign, 2 stars (multiple consistent, 2 submissions), associated with Familial Benign Pemphigus and Hailey Hailey Disease.
									BP4: Supporting
									Benign computational verdict based on 1 benign prediction from DANN vs no pathogenic predictions and the position is not highly conserved (phyloP100way = 1.1 is less than 7.2).
chr3	130672752	A	G	ATP2C1	missense_variant	1	chr3-130672752-A-G (ATP2C1:p.N241D)	VUS/LP	PM2: Strong
									Using strength Strong because the position is highly conserved (phyloP100way = 8.96 is greater than 7.2).
									GnomAD exomes allele count = 1 is less than 5 for AD gene ATP2C1 (good gnomAD exomes coverage = 88.9).
									Variant not found in gnomAD genomes (good gnomAD genomes coverage = 32.5).
									PP2: Supporting
									35 out of 41 non-VUS missense variants in gene ATP2C1 are pathogenic = 85.4% which is more than threshold of 40.2%, and 84 out of 135 clinically reported variants in gene ATP2C1 are pathogenic = 62.2% which is more than threshold of 35.2%.
chr3	130686004	T	A	ATP2C1	missense_variant	1	chr3-130686004-T-A (ATP2C1:p.Y414N)	B	BS1: Strong
									GnomAD exomes Ashkenazi Jewish allele frequency = 0.000695 is greater than 0.0001 (threshold derived from the 135 clinically reported variants in gene ATP2C1) (good gnomAD exomes coverage = 98.9).
									BS2: Strong
									Observed in healthy adults: gnomAD exomes allele count = 14 is greater than 5 for dominant gene ATP2C1 (good gnomAD exomes coverage = 98.9).
									PM1:Moderate
									UniProt protein AT2C1_HUMAN metal ion binding 'Calcium 2' has 31 missense/in-frame/non-synonymous variants (24 pathogenic, 4 uncertain, and 3 benign), pathogenicity = 77.4%, which qualifies as pathogenic.
									PP2: Supporting
									35 out of 41 non-VUS missense variants in gene ATP2C1 are pathogenic = 85.4% which is more than threshold of 40.2%, and 84 out of 135 clinically reported variants in gene ATP2C1 are pathogenic = 62.2% which is more than threshold of 35.2%.
									PP3:Supporting
									Pathogenic computational verdict based on 10 pathogenic predictions from BayesDel_addAF, DEOGEN2, EIGEN, FATHMM-MKL, LIST-S2, M-CAP, MVP, MutationAssessor, MutationTaster and SIFT vs 1 benign prediction from PrimateAI (and 1 uncertain prediction from DANN).
chr3	130686214	C	T	ATP2C1	missense_variant	1	chr3-130686214-C-T (ATP2C1:p.T454I)	VUS	PM1: Moderate
									UniProt protein AT2C1_HUMAN metal ion binding 'Calcium 2' has 31 missense/in-frame/non-synonymous variants (24 pathogenic, 4 uncertain, and 3 benign), pathogenicity = 77.4%, which qualifies as pathogenic.
									PP2: Supporting
									35 out of 41 non-VUS missense variants in gene ATP2C1 are pathogenic = 85.4% which is more than threshold of 40.2%, and 84 out of 135 clinically reported variants in gene ATP2C1 are pathogenic = 62.2% which is more than threshold of 35.2%.
									BS2: Strong
									Observed in healthy adults: gnomAD exomes allele count = 7 is greater than 5 for dominant gene ATP2C1 (good gnomAD exomes coverage = 90.9).
chr3	130698145	G	C	ATP2C1	missense_variant	1	chr3-130698145-G-C (ATP2C1:p.L575F)	B	BS1: Strong
									GnomAD exomes allele frequency = 0.00124 is greater than 0.0001 (threshold derived from the 135 clinically reported variants in gene ATP2C1) (good gnomAD exomes coverage = 68.7).
									BS: Strong
									Observed in healthy adults: gnomAD genomes allele count = 146 is greater than 5 for dominant gene ATP2C1 (good gnomAD genomes coverage = 30.7).
									BP6: Moderate
									Using strength Moderate because ClinVar classifies this variant as Benign, 2 stars (multiple consistent, 2 submissions), associated with Familial Benign Pemphigus and Hailey Hailey Disease.
									PM1:Moderate
									UniProt protein AT2C1_HUMAN metal ion binding 'Calcium 2' has 31 missense/in-frame/non-synonymous variants (24 pathogenic, 4 uncertain, and 3 benign), pathogenicity = 77.4%, which qualifies as pathogenic.
									PP2:Supporting
									35 out of 41 non-VUS missense variants in gene ATP2C1 are pathogenic = 85.4% which is more than threshold of 40.2%, and 84 out of 135 clinically reported variants in gene ATP2C1 are pathogenic = 62.2% which is more than threshold of 35.2%.
chr3	130711783	G	A	ATP2C1	missense_variant	1	hr3-130711783-G-A	B	BS1: Strong
									GnomAD exomes allele frequency = 0.000897 is greater than 0.0001 (threshold derived from the 135 clinically reported variants in gene ATP2C1) (good gnomAD exomes coverage = 63.8).
									BS2: Strong
									Observed in healthy adults: gnomAD genomes allele count = 26 is greater than 5 for dominant gene ATP2C1 (good gnomAD genomes coverage = 31.7).
									BP4: Supporting
									Benign computational verdict based on 1 benign prediction from DANN vs no pathogenic predictions and the position is not highly conserved (phyloP100way = -1.05 is less than 7.2).
									BP6: Supporting
									ClinVar classifies this variant as Benign, 1 star (criteria provided, 1 submission), associated with Familial Benign Pemphigus and Hailey Hailey Disease.
chr4	71508324	A	T	ENAM	missense_variant	1	chr4-71508324-A-T (ENAM:p.Y394F)	VUS	PM2: Supporting
									Using strength Supporting because The variant doesn't alter the protein length (missense) and the position is not moderately conserved (phyloP100way = 0.432 is less than 6.8).
									GnomAD exomes homozygous allele count = 0 is less than 3 for AD/AR gene ENAM (good gnomAD exomes coverage = 78.2).
									GnomAD genomes homozygous allele count = 0 is less than 3 for AD/AR gene ENAM (good gnomAD genomes coverage = 30.4).
									BP4: Supporting
									Benign computational verdict based on 10 benign predictions from BayesDel_addAF, DANN, DEOGEN2, EIGEN, FATHMM-MKL, M-CAP, MVP, MutationTaster, PrimateAI and SIFT vs 2 pathogenic predictions from LIST-S2 and MutationAssessor and the position is not highly conserved (phyloP100way = 0.432 is less than 7.2).
chr4	71508539	G	A	ENAM	missense_variant	1	chr4-71508539-G-A (ENAM:p.V466I)	B	BS1:Strong
									GnomAD exomes allele frequency = 0.00339 is greater than 0.000488 (threshold derived from the 91 clinically reported variants in gene ENAM) (good gnomAD exomes coverage = 66.6).
									BS2:Strong
									Observed in healthy adults: gnomAD exomes homozygous allele count = 3 is greater or equal to 3 for dominant & recessive gene ENAM (good gnomAD exomes coverage = 66.6).
									BP4: Supporting
									Benign computational verdict based on 11 benign predictions from BayesDel_addAF, DANN, DEOGEN2, EIGEN, FATHMM-MKL, LIST-S2, MVP, MutationAssessor, MutationTaster, PrimateAI and SIFT vs no pathogenic predictions and the position is not highly conserved (phyloP100way = -0.09 is less than 7.2).
chr4	71509458	C	A	ENAM	missense_variant	1	chr4-71509458-C-A (ENAM:p.A772D)	VUS	PM2: Supporting
									Using strength Supporting because The variant doesn't alter the protein length (missense) and the position is not moderately conserved (phyloP100way = -0.071 is less than 6.8).
									GnomAD exomes homozygous allele count = 0 is less than 3 for AD/AR gene ENAM (good gnomAD exomes coverage = 85.5).
									GnomAD genomes homozygous allele count = 0 is less than 3 for AD/AR gene ENAM (good gnomAD genomes coverage = 30.7).
									BP4: Supporting
									Benign computational verdict based on 12 benign predictions from BayesDel_addAF, DANN, DEOGEN2, EIGEN, FATHMM-MKL, LIST-S2, M-CAP, MVP, MutationAssessor, MutationTaster, PrimateAI and SIFT vs no pathogenic predictions and the position is not highly conserved (phyloP100way = -0.071 is less than 7.2).
chr4	71509821	C	A	ENAM	missense_variant	1	chr4-71509821-C-A (ENAM:p.T893N)	VUS	PM2: Supporting
									Using strength Supporting because The variant doesn't alter the protein length (missense) and the position is not moderately conserved (phyloP100way = 2.59 is less than 6.8).
									Variant not found in gnomAD exomes (good gnomAD exomes coverage = 82.7).
									Variant not found in gnomAD genomes (good gnomAD genomes coverage = 31.0).
chr4	71510463	G	A	ENAM	missense_variant	3	chr4-71510463-G-A (ENAM:p.S1107N)	B	BS1: Strong
									GnomAD exomes allele frequency = 0.00738 is greater than 0.000488 (threshold derived from the 91 clinically reported variants in gene ENAM) (good gnomAD exomes coverage = 74.0).
									BS2: Strong
									Observed in healthy adults: gnomAD exomes homozygous allele count = 7 is greater than 3 for dominant & recessive gene ENAM (good gnomAD exomes coverage = 74.0).
									BP4: Supporting
									Benign computational verdict based on 11 benign predictions from BayesDel_addAF, DANN, DEOGEN2, EIGEN, FATHMM-MKL, LIST-S2, MVP, MutationAssessor, MutationTaster, PrimateAI and SIFT vs no pathogenic predictions and the position is not highly conserved (phyloP100way = 0.728 is less than 7.2).
