# Supplementary material for: Mendelian Disorders in an Interstitial Cystitis/Bladder Pain Syndrome Cohort
Source: Adv Genet (Hoboken). 2022 Nov 27;4(1):2200013. doi: 10.1002/ggn2.202200013 (PMC10000272; doi:10.1002/ggn2.202200013)
Supplement: Supplementary file 4 — Supplemental Table 3 [file GGN2-4-2200013-s004.xlsx]

## Sheet: Sheet1
Set 1
Chrom	POS	REF	alt	gene_symbol	max_consequence	carrier_count	AF	pVal_Fisher_mm	ref_case_count	het_case_count	hom_case_count	ref_ctrl_count	het_ctrl_count	hom_ctrl_count	gnomad_af_max	max_AF
chr19	2761499	C	T	SGTA	missense_variant	1	0.0024272	0.5	86	0	0	84	1	0	null	null
chr19	2761505	T	C	SGTA	missense_variant	1	0.0024155	1	85	1	0	86	0	0	0.000227	0.000227
chr19	2769000	C	G	SGTA	missense_variant	2	0.0047393	1	85	1	0	89	1	0	0.00282596	0.00282596
chr7	5569298	C	A	ACTB	splice_region_variant	1	0.002381	1	86	0	0	88	1	0	0.00528021	0.00528021
chr7	150912020	T	C	ABCF2	missense_variant	0	0.002381	1	86	0	0	89	0	0	0.00535803	0.021
chr7	150920815	T	A	ABCF2	missense_variant	1	0.0023697	0.49	85	1	0	90	0	0	0.0675763	0.0675763
Set 2
Chrom	POS	REF	alt	gene_symbol	max_consequence	carrier_count	AF	pVal_Fisher_mm	ref_case_count	het_case_count	hom_case_count	ref_ctrl_count	het_ctrl_count	hom_ctrl_count	gnomad_af_max	max_AF
chr15	34380331	T	A	EMC7	missense_variant	3	0.0072115	0.25	86	0	0	84	3	0	0.00931615	0.009893
chr15	34380340	G	GA	EMC7	splice_region_variant	2	0.0048309	1	85	1	0	85	1	0	0	0.008
chr15	34388147	G	A	EMC7	missense_variant	2	0.0047847	1	84	1	0	88	1	0	0.00585564	0.00585564
chr15	34393811	A	C	EMC7	missense_variant	1	0.0023697	1	86	0	0	89	1	0	null	null
chr15	34393812	A	C	EMC7	missense_variant	3	0.0094787	0.25	86	0	0	87	3	0	null	null
chr19	59063089	TCTG	T	CHMP2A	inframe_deletion	1	0.0023697	1	86	0	0	89	1	0	8.8e-06	8.8e-06
chr21	46226849	G	C	SUMO3	missense_variant	1	0.002381	1	86	0	0	88	1	0	0.016206	0.0225
chr21	46226897	G	A	SUMO3	missense_variant	1	0.0023697	0.49	85	1	0	90	0	0	0.0341959	0.0439
chr5	218481	TCCGGG	T	SDHA	frameshift_variant	1	0.0034722	0.34	41	1	0	81	0	0	null	null
chr5	218483	CG	C	SDHA	frameshift_variant	1	0.0034722	1	42	0	0	80	1	0	null	null
chr5	226091	G	A	SDHA	missense_variant	1	0.0023923	1	86	0	0	87	1	0	0.0203468	0.0258
chr5	235284	G	A	SDHA	missense_variant	1	0.0023697	1	86	0	0	89	1	0	8.67e-05	0.0001
chr5	236678	G	A	SDHA	missense_variant	1	0.0023923	1	86	0	0	87	1	0	0.00121217	0.0486
chr5	240563	C	T	SDHA	missense_variant	0	0.002439	1	86	0	0	84	0	0	0.0073278	0.0077
chr5	139682646	C	T	PFDN1	missense_variant	0	0.0024038	1	86	0	0	87	0	0	null	null
Set 3
Chrom	POS	REF	alt	gene_symbol	max_consequence	carrier_count	AF	pVal_Fisher_mm	ref_case_count	het_case_count	hom_case_count	ref_ctrl_count	het_ctrl_count	hom_ctrl_count	phenotype	gnomad_af_max	max_AF
chr12	6644165	C	T	GAPDH	splice_region_variant	1	0.002439	0.49	86	0	0	83	1	0	affected	null	null
chr12	6645975	G	A	GAPDH	start_lost	1	0.0023697	1	86	0	0	89	1	0	affected	0.000198	0.005
chr12	6646375	A	G	GAPDH	missense_variant	1	0.0023697	1	86	0	0	89	1	0	affected	0.00124298	0.002
chr12	6647263	C	G	GAPDH	splice_region_variant	1	0.0023697	1	86	0	0	89	1	0	affected	0.000163	0.000163
chr16	57792532	A	G	KIFC3	missense_variant	2	0.004902	1	85	1	0	82	1	0	affected	0.0293986	0.0348
chr16	57792586	G	C	KIFC3	missense_variant	1	0.0024272	0.5	86	0	0	84	1	0	affected	0.00942973	0.00942973
chr16	57794744	G	C	KIFC3	missense_variant	1	0.0023697	1	86	0	0	89	1	0	affected	0.000584	0.005
chr16	57798110	T	C	KIFC3	missense_variant	0	0.0024155	1	86	0	0	86	0	0	affected	0.00381959	0.005
chr16	57819479	T	C	KIFC3	missense_variant	1	0.0028249	1	85	1	0	68	0	0	affected	0.0308961	0.0348
chr16	57819503	A	G	KIFC3	missense_variant	1	0.0056497	1	85	1	0	68	0	0	affected	null	null
chr16	57822538	G	A	KIFC3	missense_variant	1	0.0057143	0.43	86	0	0	65	1	0	affected	0.0285415	0.0285415
chr16	57822561	T	C	KIFC3	missense_variant	2	0.0057143	0.19	86	0	0	64	2	0	affected	0.000765	0.001
chr16	57828947	GC	AG	KIFC3	missense_variant	1	0.0024272	1	85	1	0	85	0	0	affected	null	null
chr16	57832029	C	T	KIFC3	missense_variant	1	0.0024155	1	86	0	0	85	1	0	affected	null	null
chr16	70286740	C	T	AARS	missense_variant	3	0.0094787	1	85	1	0	88	2	0	affected	0.0342334	0.0342334
chr16	70287883	T	C	AARS	missense_variant	2	0.007109	0.24	84	2	0	90	0	0	affected	0.00358413	0.007
chr16	70292118	G	A	AARS	splice_region_variant	1	0.0023697	1	86	0	0	89	1	0	affected	0.000225	0.000225
chr16	70295064	A	T	AARS	splice_region_variant	1	0.0023697	0.49	85	1	0	90	0	0	affected	0.00434028	0.014
chr16	70303606	T	A	AARS	missense_variant	1	0.0023697	1	86	0	0	89	1	0	affected	5.27e-05	5.27e-05
chr16	70303659	C	T	AARS	missense_variant	1	0.0023697	0.49	85	1	0	90	0	0	affected	0.247676	0.3026
chr16	70304202	A	G	AARS	missense_variant	1	0.0023923	0.49	85	1	0	88	0	0	affected	8.01e-05	0.0002
chr16	70304215	G	A	AARS	missense_variant	1	0.002381	1	86	0	0	88	1	0	affected	0.003386	0.0058
chr16	70305681	T	C	AARS	splice_region_variant	1	0.0023697	0.49	85	1	0	90	0	0	affected	0.247251	0.3026
chr16	70310525	A	G	AARS	missense_variant	1	0.0023697	1	86	0	0	89	1	0	affected	2.64e-05	2.64e-05
chr19	2761499	C	T	SGTA	missense_variant	1	0.0024272	0.5	86	0	0	84	1	0	affected	null	null
chr19	2761505	T	C	SGTA	missense_variant	1	0.0024155	1	85	1	0	86	0	0	affected	0.000227	0.000227
chr19	2769000	C	G	SGTA	missense_variant	2	0.0047393	1	85	1	0	89	1	0	affected	0.00282596	0.00282596
chr8	28573585	C	T	EXTL3	splice_donor_variant	1	0.0023697	0.49	85	1	0	90	0	0	affected	0.000156	0.000425
chr8	28574352	A	G	EXTL3	missense_variant	1	0.0023697	0.49	85	1	0	90	0	0	affected	null	null
Set 4
Chrom	POS	REF	alt	gene_symbol	max_consequence	carrier_count	AF	pVal_Fisher_mm	ref_case_count	het_case_count	hom_case_count	ref_ctrl_count	het_ctrl_count	hom_ctrl_count	gnomad_af_max	max_AF
chr11	65688021	G	GGACT	DRAP1	frameshift_variant	1	0.0023697	0.49	85	1	0	90	0	0	0.00985599	0.02093
chr11	65688350	C	G	DRAP1	splice_region_variant	0	0.002381	1	86	0	0	89	0	0	0.013588	0.013588
chr12	110931030	T	G	VPS29	missense_variant	1	0.0024155	0.48	82	1	0	90	0	0	0.0002	0.001
chr17	36894637	C	T	PCGF2	missense_variant	1	0.0023697	1	86	0	0	89	1	0	0.000145	0.000212
chr17	36895047	A	C	PCGF2	missense_variant	0	0.0023697	1	86	0	0	90	0	0	null	null
chr19	23542215	A	C	ZNF91	missense_variant	1	0.0024272	0.5	86	0	0	84	1	0	1.16e-05	1.16e-05
chr19	23542890	T	C	ZNF91	missense_variant	2	0.007109	1	85	1	0	89	1	0	0.0234679	0.0234679
chr19	23543172	G	A	ZNF91	missense_variant	1	0.0023697	0.49	85	1	0	90	0	0	0.00417011	0.00417011
chr19	23543172	G	C	ZNF91	missense_variant	1	0.0023697	0.49	85	1	0	90	0	0	4.13e-05	4.13e-05
chr19	23544625	C	T	ZNF91	missense_variant	2	0.0048077	0.5	86	0	0	85	2	0	0.158169	0.223
chr19	23545237	A	G	ZNF91	missense_variant	2	0.007109	0.24	84	2	0	90	0	0	0.0150247	0.017
chr19	23556550	G	A	ZNF91	missense_variant	1	0.0023923	0.48	83	1	0	90	0	0	0.0487074	0.0514
chr19	34856153	TGTACCTTCTAGTCCCGCCATGGCC	T	GPI	splice_acceptor_variant	1	0.0028736	0.39	56	1	0	88	0	0	null	null
chr19	34859610	A	T	GPI	splice_region_variant	1	0.002381	0.49	85	1	0	89	0	0	0.000108	0.000108
chr19	34868409	G	A	GPI	missense_variant	1	0.0023697	1	86	0	0	89	1	0	0.000139	0.000139
chr19	34884674	A	C	GPI	missense_variant	0	0.0048077	1	86	0	0	87	0	0	0.00673509	0.00673509
chr19	34890208	C	G	GPI	missense_variant	1	0.0023697	1	86	0	0	89	1	0	0.00221965	0.00221965
Set 5
Chrom	POS	REF	alt	gene_symbol	max_consequence	carrier_count	AF	pVal_Fisher_mm	ref_case_count	het_case_count	hom_case_count	ref_ctrl_count	het_ctrl_count	hom_ctrl_count	phenotype	gnomad_af_max	max_AF
chr1	36068872	G	T	PSMB2	missense_variant	1	0.0023697	1	86	0	0	89	1	0	affected	0.000612	0.005
chr1	36074954	G	A	PSMB2	missense_variant	1	0.002381	0.49	85	1	0	89	0	0	affected	8.07e-05	0.0002
chr1	36096869	A	C	PSMB2	splice_region_variant	3	0.0071429	0.62	84	2	0	88	1	0	affected	0.00598686	0.0099
chr1	154184993	G	A	C1orf43	missense_variant	4	0.0094787	1	84	2	0	88	2	0	affected	0.00644033	0.012
chr11	118959381	T	C	HMBS	missense_variant	1	0.0023923	0.49	85	1	0	88	0	0	affected	7.91e-05	0.0001
chr11	118959391	C	T	HMBS	missense_variant	1	0.0023923	0.49	85	1	0	88	0	0	affected	0.000796	0.005
chr11	118963461	G	C	HMBS	splice_region_variant	1	0.0023697	1	86	0	0	89	1	0	affected	4.01e-05	4.01e-05
chr11	118963715	T	C	HMBS	missense_variant	2	0.0047393	0.5	86	0	0	88	2	0	affected	1.76e-05	1.76e-05
chr11	118963869	G	A	HMBS	missense_variant	1	0.0023697	1	86	0	0	89	1	0	affected	0.0021133	0.008
chr5	112256903	G	C	REEP5	missense_variant	2	0.0047847	0.5	86	0	0	86	2	0	affected	0.000772	0.003006
chr5	112256941	A	G	REEP5	missense_variant	1	0.002381	1	86	0	0	88	1	0	affected	0.000139	0.000139
chr5	112257458	C	T	REEP5	missense_variant	1	0.0066667	1	8	0	0	55	1	0	affected	0.0137522	0.019
chr8	97285561	G	A	PTDSS1	missense_variant	1	0.0023697	1	86	0	0	89	1	0	affected	0.00176632	0.005
chr8	97343273	A	G	PTDSS1	missense_variant	1	0.0024038	1	86	0	0	86	1	0	affected	null	null
